# Supplementary material for: Modulation of accumbens dopamine by MCH neurons during learning and consummatory behavior
Source: Neuropsychopharmacology. 2026 Jan 19;51(7):1217–25. doi: 10.1038/s41386-026-02351-z (PMC13212990; doi:10.1038/s41386-026-02351-z)
Supplement: Supplementary file 2 — Table S1 [file 41386_2026_2351_MOESM2_ESM.xlsx]

## Sheet: Sheet1
n	p	t	df		n	p	t	df
Fig 2		(Paired t-tests)
C	tone				C	pellet			LNAcc early late
6	0.0043	-4.9452	5		6	0.0025	5.623	5
D	tone				D	pellet			mNAc early late
10	0.0024	-4.1737	9		10	0.0403	2.3933	9
E	tone				E	pellet			MCH all
14	0.027319	-2.4856	13		14	1.3421e-05	-5.3403	13
F	tone				F	pellet			MCH early late
14	0.4147	-0.8426	13		14	0.7941	0.2664	13
Fig S1
A	Non	(Paired t-tests)			Delta
4	0.5232	0.7207	3		p=0.2616
	Feed
4	0.15532	1.889	3
B	Early Intra				C	Late Intra
3	0.0942	3.024	2		3	0.2134	0.1801	2
	Early Inter					Late Inter
3	0.1066	2.813	2		3	0.1729	2.081	2
Fig S2
A	tone	(Paired t-tests)			A	pellet
5	0.0817	-2.3138	4		5	0.3819	-0.9815	4	MCH T
B	tone				A	pellet			lNAcc WR
6	0.3831	-0.9557	5		6	0.0635	2.3753	5
C	tone				B	pellet			mNAc WR
10	0.9621	-0.0489	9		10	0.6747	0.4337	9
D	tone				C	pellet			MCH WR
14	0.6569	0.4546	13		14	0.1985	1.3551	13
Fig 4
A	tone	(Paired t-tests)			A	pellet
5	0.0298	-3.3052	4		5	0.9638	-0.0483	4	VG DL	early late
B	tone				B	pellet
5	0.2356	-1.3947	4		5	0.962	0.0506	4	SNAP DL	early late
Fig S5
A	SNAP	(t-test)				vs. vglut2
24/5	0.1371	1.532	27			0.5235	0.6457	29
B	see 2way RmANOVA
C		(Paired t-test)
4	0.0702	2.759	3
Fig 5	STATS	(Paired t-tests)
A CNO	tone	see 2way RmANOVA			A CNO	pellet	see 2way RmANOVA
4	0.3796	-1.028	3		4	0.7559	-0.3405	36.0068	3
A HM4	tone				A HM4	pellet
4	0.0885	-2.49	3		4	0.0252	-4.1613	145.211	3
B	tone				B	pellet
4	0.6225	-0.5469	3		4	0.0317	-3.816	681.517	3
C	tone				A	pellet
5	0.11345	-2.0204	4		5	0.0051	-5.5734	0.2094	4
Table Analyzed	CNO trialrate
Two-way RM ANOVA	Matching: Stacked
Assume sphericity?	Yes
Alpha	0.05
Source of Variation	% of total variation	P value	P value summary	Significant?		Šídák's multiple comparisons test	Mean Diff.	95.00% CI of diff.	Below threshold?	Summary	Adjusted P Value
Treatment x Genotype	0.6623	0.8094	ns	No
Treatment	2.895	0.617	ns	No		VEH:Control vs. CNO:Control	-0.09444	-0.6953 to 0.5064	No	ns	0.9748
Genotype	17.78	0.0423	*	Yes		VEH:HM4Di vs. CNO:HM4Di	-0.03333	-0.6342 to 0.5675	No	ns	0.9995
Subject	16.15	0.938	ns	No		VEH:Control vs. VEH:HM4Di	0.1278	-0.2698 to 0.5253	No	ns	0.8382
						CNO:Control vs. CNO:HM4Di	0.1889	-0.2087 to 0.5864	No	ns	0.5694
ANOVA table	SS	DF	MS	F (DFn, DFd)	P value	Test details	Mean 1	Mean 2	Mean Diff.	SE of diff.	N1	N2	t
Treatment x Genotype	0.003735	1	0.003735	F (1, 6) = 0.06356	P=0.8094
Treatment	0.01633	1	0.01633	F (1, 6) = 0.2779	P=0.6170	VEH:Control vs. CNO:Control	0.9111	1.006	-0.09444	0.1714	4	4	0.551	DF
Genotype	0.1003	1	0.1003	F (1, 6) = 6.608	P=0.0423	VEH:HM4Di vs. CNO:HM4Di	0.7833	0.8167	-0.03333	0.1714	4	4	0.1945
Subject	0.09105	6	0.01517	F (6, 6) = 0.2583	P=0.9380	VEH:Control vs. VEH:HM4Di	0.9111	0.7833	0.1278	0.136	4	4	0.9399	6
Residual	0.3525	6	0.05876			CNO:Control vs. CNO:HM4Di	1.006	0.8167	0.1889	0.136	4	4	1.389	6
														12
														12
Table Analyzed	CNO Fluoro Tone
Two-way RM ANOVA	Matching: Stacked
Assume sphericity?	Yes
Alpha	0.05
Source of Variation	% of total variation	P value	P value summary	Significant?		Šídák's multiple comparisons test	Mean Diff.	95.00% CI of diff.	Below threshold?	Summary	Adjusted P Value
Treatment x Genotype	7.042	0.0159	*	Yes
Treatment	7.592	0.0135	*	Yes		VEH:Control vs. CNO:Control	-0.006282	-0.2507 to 0.2381	No	ns	>0.9999
Genotype	23.78	0.1671	ns	No		VEH:HM4Di vs. CNO:HM4Di	-0.3344	-0.5788 to -0.08998	Yes	*	0.012
Subject	57.77	0.0022	**	Yes		VEH:Control vs. VEH:HM4Di	-0.1374	-0.7165 to 0.4417	No	ns	0.938
						CNO:Control vs. CNO:HM4Di	-0.4655	-1.045 to 0.1136	No	ns	0.1389
ANOVA table	SS	DF	MS	F (DFn, DFd)	P value	Test details	Mean 1	Mean 2	Mean Diff.	SE of diff.	N1	N2	t
Treatment x Genotype	0.1076	1	0.1076	F (1, 6) = 11.07	P=0.0159
Treatment	0.116	1	0.116	F (1, 6) = 11.94	P=0.0135	VEH:Control vs. CNO:Control	0.1779	0.1842	-0.006282	0.06972	4	4	0.09011	DF
Genotype	0.3635	1	0.3635	F (1, 6) = 2.470	P=0.1671	VEH:HM4Di vs. CNO:HM4Di	0.3153	0.6497	-0.3344	0.06972	4	4	4.796
Subject	0.8831	6	0.1472	F (6, 6) = 15.14	P=0.0022	VEH:Control vs. VEH:HM4Di	0.1779	0.3153	-0.1374	0.1981	4	4	0.6938	6
Residual	0.05833	6	0.009721			CNO:Control vs. CNO:HM4Di	0.1842	0.6497	-0.4655	0.1981	4	4	2.35	6
														12
														12
Table Analyzed	CNO Fluoro Pellet
Two-way RM ANOVA	Matching: Stacked
Assume sphericity?	Yes
Alpha	0.05
Source of Variation	% of total variation	P value	P value summary	Significant?		Šídák's multiple comparisons test	Mean Diff.	95.00% CI of diff.	Below threshold?	Summary	Adjusted P Value
Treatment x Genotype	5.4	0.049	*	Yes
Treatment	9.287	0.018	*	Yes		VEH:Control vs. CNO:Control	-0.06058	-0.4524 to 0.3312	No	ns	0.9762
Genotype	10.09	0.3879	ns	No		VEH:HM4Di vs. CNO:HM4Di	-0.4496	-0.8414 to -0.05785	Yes	*	0.0275
Subject	69.88	0.0032	**	Yes		VEH:Control vs. VEH:HM4Di	-0.07136	-0.9381 to 0.7954	No	ns	0.9988
						CNO:Control vs. CNO:HM4Di	-0.4604	-1.327 to 0.4064	No	ns	0.4689
ANOVA table	SS	DF	MS	F (DFn, DFd)	P value	Test details	Mean 1	Mean 2	Mean Diff.	SE of diff.	N1	N2	t
Treatment x Genotype	0.1514	1	0.1514	F (1, 6) = 6.059	P=0.0490
Treatment	0.2603	1	0.2603	F (1, 6) = 10.42	P=0.0180	VEH:Control vs. CNO:Control	-0.08978	-0.0292	-0.06058	0.1118	4	4	0.542	DF
Genotype	0.2828	1	0.2828	F (1, 6) = 0.8662	P=0.3879	VEH:HM4Di vs. CNO:HM4Di	-0.01843	0.4312	-0.4496	0.1118	4	4	4.023
Subject	1.959	6	0.3265	F (6, 6) = 13.07	P=0.0032	VEH:Control vs. VEH:HM4Di	-0.08978	-0.01843	-0.07136	0.2964	4	4	0.2407	6
Residual	0.1499	6	0.02498			CNO:Control vs. CNO:HM4Di	-0.0292	0.4312	-0.4604	0.2964	4	4	1.553	6
														12
														12
