# Supplementary material for: Modulation of accumbens dopamine by MCH neurons during learning and consummatory behavior
Source: Neuropsychopharmacology. 2026 Jan 19;51(7):1217–25. doi: 10.1038/s41386-026-02351-z (PMC13212990; doi:10.1038/s41386-026-02351-z)
Supplement: Supplementary file 3 — Table S2 [file 41386_2026_2351_MOESM3_ESM.xlsx]

## Sheet: Table 1
n	p	t	df		n	p	t	df
Fig 2		(Paired t-tests)
C	tone				C	pellet			LNAcc early late
6	0.0043	-4.9452	5		6	0.0025	5.623	5
D	tone				D	pellet			mNAc early late
10	0.0024	-4.1737	9		10	0.0403	2.3933	9
E	tone				E	pellet			MCH all
14	0.027319	-2.4856	13		14	1.34e-05	-5.3403	13
F	tone				F	pellet			MCH early late
14	0.4147	-0.8426	13		14	0.7941	0.2664	13
Fig S1
A	Non	(Paired t-tests)			Delta
4	0.5232	0.7207	3		p=0.2616
	Feed
4	0.15532	1.889	3
B	Early Intra				C	Late Intra
3	0.0942	3.024	2		3	0.2134	0.1801	2
	Early Inter					Late Inter
3	0.1066	2.813	2		3	0.1729	2.081	2
Fig S2
A	tone	(Paired t-tests)			A	pellet
5	0.0817	-2.3138	4		5	0.3819	-0.9815	4	MCH T
B	tone				A	pellet			lNAcc WR
6	0.3831	-0.9557	5		6	0.0635	2.3753	5
C	tone				B	pellet			mNAc WR
10	0.9621	-0.0489	9		10	0.6747	0.4337	9
D	tone				C	pellet			MCH WR
14	0.6569	0.4546	13		14	0.1985	1.3551	13
Fig 4
A	tone	(Paired t-tests)			A	pellet
5	0.0298	-3.3052	4		5	0.9638	-0.0483	4	VG DL	early late
B	tone				B	pellet
5	0.2356	-1.3947	4		5	0.962	0.0506	4	SNAP DL	early late
Fig S5
A	SNAP	(t-test)				vs. vglut2
24/5	0.1371	1.532	27			0.5235	0.6457	29
B	see 2way RmANOVA
C		(Paired t-test)
4	0.0702	2.759	3
Fig 5	STATS	(Paired t-tests)
A CNO	tone	see 2way RmANOVA			A CNO	pellet	see 2way RmANOVA
4	0.3796	-1.028	3		4	0.7559	-0.3405	36.0068	3
A HM4	tone				A HM4	pellet
4	0.0885	-2.49	3		4	0.0252	-4.1613	145.211	3
B	tone				B	pellet
4	0.6225	-0.5469	3		4	0.0317	-3.816	681.517	3
C	tone				A	pellet
5	0.11345	-2.0204	4		5	0.0051	-5.5734	0.2094	4
